# Supplementary material for: Black-capped chickadees (Poecile atricapillus) alter alarm call duration and peak frequency in response to traffic noise
Source: PLoS One. 2020 Oct 29;15(10):e0241035. doi: 10.1371/journal.pone.0241035 (PMC7595340; doi:10.1371/journal.pone.0241035)
Supplement: S1 Data — (XLSX) [file pone.0241035.s001.xlsx]

## Sheet: Alarm Call Data
Call_ID	Location	Trial	Call	# Intro Notes	A-Notes	B-Notes	C-Notes	# D-Notes	Total Notes Per Call	Delta Time_Intro	Peak Freq_Intro	Delta Time_D	Peak Freq_D	Total Call Duration
1	Farm	Control	1	10	6	4	0	0	10	0.936	7062.9	N/A	N/A	0.936
2	Farm	Control	2	5	5	0	0	0	5	0.456	7493.6	N/A	N/A	0.456
3	Farm	Control	3	5	0	0	5	0	5	0.44	6718.4	N/A	N/A	0.44
4	Farm	Control	4	1	0	1	0	3	4	0.679	5943.2	0.612	3531.4	1.291
5	Farm	Control	5	8	2	2	4	4	12	0.71	5857	0.911	3359.2	1.621
6	Farm	Control	6	5	4	1	0	0	5	0.479	8010.4	N/A	N/A	0.479
7	Farm	Control	7	6	0	0	6	0	6	0.605	6976.8	N/A	N/A	0.605
8	Farm	Control	8	1	0	0	1	5	6	0.054	5340.2	1.138	3445.3	1.192
9	Farm	Control	9	6	5	1	0	0	6	0.537	7665.8	N/A	N/A	0.537
10	Farm	Control	10	0	0	0	0	4	4	N/A	N/A	0.531	3703.7	0.531
11	Farm	Control	11	0	0	0	0	4	4	N/A	N/A	0.765	3531.4	0.765
12	Farm	Control	12	0	0	0	0	5	5	N/A	N/A	1.15	3273	1.15
13	Farm	Control	13	4	1	1	2	4	8	0.375	7149	0.957	3531.4	1.332
14	Farm	Control	14	4	4	0	0	4	8	0.446	7321.3	0.882	3617.6	1.328
15	Farm	Control	15	2	2	0	0	3	5	0.272	7838.1	0.681	3617.6	0.953
16	Farm	Control	16	2	0	2	0	5	7	0.244	6460	1.253	3531.4	1.497
17	Farm	Control	17	0	0	0	0	4	4	N/A	N/A	0.929	3617.6	0.929
18	Farm	Control	18	0	0	0	0	2	2	N/A	N/A	0.401	4048.2	0.401
19	Farm	Control	19	2	2	0	0	0	2	0.202	7493.6	N/A	N/A	0.202
20	Farm	Control	20	2	1	1	0	1	3	0.19	8010.4	0.164	3876	0.354
21	Farm	Noise	1	3	0	2	1	2	5	0.221	6029.3	0.387	3531.4	0.608
22	Farm	Noise	2	3	0	2	1	3	6	0.237	6029.3	0.644	3876	0.881
23	Farm	Noise	3	3	0	2	1	2	5	0.239	5943.2	0.421	3703.7	0.66
24	Farm	Noise	4	3	0	2	1	1	4	0.239	5512.5	0.191	3789.8	0.43
25	Farm	Noise	5	3	0	2	1	2	5	0.229	7235.2	0.401	3617.6	0.63
26	Farm	Noise	6	3	1	1	1	2	5	0.213	6115.4	0.417	3703.7	0.63
27	Farm	Noise	7	4	2	2	0	2	6	0.344	6804.5	0.37	3703.7	0.714
28	Nature Center	Control	1	3	1	1	1	0	3	0.346	6115.4	N/A	N/A	0.346
29	Nature Center	Control	2	1	1	0	0	4	5	0.092	7924.2	0.809	3703.7	0.901
30	Nature Center	Control	3	3	3	0	0	11	14	0.564	9043.9	2.465	3789.8	3.029
31	Nature Center	Control	4	1	1	0	0	5	6	0.12	8699.4	1.033	3703.7	1.153
32	Nature Center	Control	5	0	0	0	0	5	5	N/A	N/A	1.116	3617.6	1.116
33	Nature Center	Control	6	4	1	3	0	0	4	0.368	6718.4	N/A	N/A	0.368
34	Nature Center	Control	7	4	0	4	0	0	4	0.264	7149	N/A	N/A	0.264
35	Nature Center	Control	8	2	0	2	0	0	2	0.138	6976.8	N/A	N/A	0.138
36	Nature Center	Control	9	2	2	0	0	3	5	0.182	6632.2	0.645	3617.6	0.827
37	Nature Center	Control	10	3	1	2	0	0	3	0.245	6890.6	N/A	N/A	0.245
38	Nature Center	Control	11	2	0	2	0	0	2	0.159	6804.5	N/A	N/A	0.159
39	Nature Center	Control	12	3	3	0	0	0	3	0.253	6976.8	N/A	N/A	0.253
40	Nature Center	Control	13	2	0	2	0	0	2	0.141	6890.6	N/A	N/A	0.141
41	Nature Center	Control	14	3	2	1	0	2	5	0.255	7838.1	0.4	3617.6	0.655
42	Nature Center	Control	15	2	1	1	0	0	2	0.153	6976.8	N/A	N/A	0.153
43	Nature Center	Control	16	2	1	1	0	0	2	0.156	6804.5	N/A	N/A	0.156
44	Nature Center	Control	17	3	2	1	0	0	3	0.248	6632.2	N/A	N/A	0.248
45	Nature Center	Control	18	3	2	1	0	0	3	0.25	6976.8	N/A	N/A	0.25
46	Nature Center	Control	19	2	2	0	0	3	5	0.179	7838.1	0.645	3617.6	0.824
47	Nature Center	Control	20	2	0	2	0	0	2	0.152	6890.6	N/A	N/A	0.152
48	Nature Center	Noise	1	6	0	6	0	0	6	0.733	7062.9	N/A	N/A	0.733
49	Nature Center	Noise	2	8	6	2	0	0	8	0.891	7665.8	N/A	N/A	0.891
50	Nature Center	Noise	3	6	0	6	0	0	6	0.876	8268.8	N/A	N/A	0.876
51	Nature Center	Noise	4	9	0	9	0	0	9	1.032	7493.6	N/A	N/A	1.032
52	Nature Center	Noise	5	7	6	1	0	6	13	0.743	7579.7	1.229	3445.3	1.972
53	Nature Center	Noise	6	9	2	7	0	5	14	1.011	7062.9	0.99	3789.8	2.001
54	Nature Center	Noise	7	5	4	1	0	5	10	0.447	6976.8	1.021	3445.3	1.468
55	Nature Center	Noise	8	11	10	1	0	6	17	1.034	6632.2	1.214	3445.3	2.248
56	Nature Center	Noise	9	8	7	1	0	10	18	0.761	6460	2.022	3359.2	2.783
57	Nature Center	Noise	10	11	11	0	0	3	14	1.039	6890.6	0.587	3359.2	1.626
58	Nature Center	Noise	11	5	4	1	0	5	10	0.439	5168	0.93	3703.7	1.369
59	Nature Center	Noise	12	11	10	1	0	3	14	1.032	4995.7	0.525	3617.6	1.557
60	Nature Center	Noise	13	2	2	0	0	5	7	0.174	6890.6	0.99	3531.4	1.164
61	Nature Center	Noise	14	5	4	1	0	3	8	0.442	6201.6	0.561	3531.4	1.003
62	Nature Center	Noise	15	3	3	0	0	7	10	0.268	6804.5	1.398	3789.8	1.666
63	Nature Center	Noise	16	7	7	0	0	6	13	0.67	6976.8	1.182	3359.2	1.852
64	Nature Center	Noise	17	8	7	1	0	8	16	0.756	6287.7	1.577	3617.6	2.333
65	Nature Center	Noise	18	6	1	5	0	0	6	0.494	5081.8	N/A	N/A	0.494
66	Nature Center	Noise	19	8	2	6	0	4	12	0.733	6890.6	0.777	3703.7	1.51
67	Nature Center	Noise	20	4	4	0	0	0	4	0.361	6976.8	N/A	N/A	0.361
68	Residence #1	Control	1	0	0	0	0	4	4	N/A	N/A	0.681	3617.6	0.681
69	Residence #1	Control	2	2	0	2	0	5	7	0.135	7062.9	0.952	4306.6	1.087
70	Residence #1	Control	3	2	1	1	0	0	2	0.125	6890.6	N/A	N/A	0.125
71	Residence #1	Control	4	2	0	2	0	4	6	0.14	7407.4	0.762	4134.4	0.902
72	Residence #1	Control	5	2	0	2	0	3	5	0.143	7579.7	0.564	4220.5	0.707
73	Residence #1	Control	6	0	0	0	0	3	3	N/A	N/A	0.489	3617.6	0.489
74	Residence #1	Control	7	0	0	0	0	5	5	N/A	N/A	0.993	3703.7	0.993
75	Residence #1	Control	8	0	0	0	0	5	5	N/A	N/A	0.963	3617.6	0.963
76	Residence #1	Control	9	0	0	0	0	6	6	N/A	N/A	1.166	3876	1.166
77	Residence #1	Control	10	0	0	0	0	5	5	N/A	N/A	0.94	3703.7	0.94
78	Residence #1	Control	11	0	0	0	0	4	4	N/A	N/A	0.757	3531.4	0.757
79	Residence #1	Control	12	0	0	0	0	2	2	N/A	N/A	0.308	3703.7	0.308
80	Residence #1	Noise	1	6	6	0	0	6	12	0.607	8096.5	1.24	3789.8	1.847
81	Residence #1	Noise	2	5	5	0	0	0	5	0.477	7579.7	N/A	N/A	0.477
82	Residence #1	Noise	3	4	4	0	0	5	9	0.292	6890.6	1.013	3703.7	1.305
83	Residence #1	Noise	4	4	1	3	0	5	9	0.286	6890.6	1.007	3789.8	1.293
84	Residence #1	Noise	5	4	1	3	0	3	7	0.306	7149	0.574	3789.8	0.88
85	Residence #1	Noise	6	3	1	2	0	5	8	0.218	7149	1.004	3703.7	1.222
86	Residence #1	Noise	7	4	1	3	0	4	8	0.292	7149	0.807	3703.7	1.099
87	Residence #1	Noise	8	4	1	3	0	5	9	0.306	7149	0.995	3789.8	1.301
88	Residence #1	Noise	9	4	1	3	0	5	9	0.303	8096.5	1.016	3703.7	1.319
89	Residence #1	Noise	10	2	2	0	0	4	6	0.135	7407.4	0.798	3703.7	0.933
90	Residence #1	Noise	11	3	3	0	0	4	7	0.215	6890.6	0.778	3703.7	0.993
91	Residence #1	Noise	12	4	1	3	0	5	9	0.297	7062.9	1.016	3703.7	1.313
92	Residence #1	Noise	13	4	2	2	0	4	8	0.318	7062.9	0.795	3703.7	1.113
93	Residence #1	Noise	14	4	1	3	0	5	9	0.28	7062.9	0.957	3703.7	1.237
94	Residence #1	Noise	15	4	4	0	0	5	9	0.295	6890.6	1.022	3789.8	1.317
95	Residence #1	Noise	16	4	1	3	0	4	8	0.315	6976.8	0.775	3789.8	1.09
96	Residence #1	Noise	17	4	1	3	0	6	10	0.339	6546.1	1.19	3531.4	1.529
97	Residence #1	Noise	18	4	0	4	0	0	4	0.312	6546.1	N/A	N/A	0.312
98	Residence #1	Noise	19	4	1	3	0	0	4	0.398	7235.2	N/A	N/A	0.398
99	Residence #1	Noise	20	4	1	3	0	3	7	0.312	7149	0.548	3703.7	0.86
100	Residence #2	Control	1	2	1	1	0	9	11	0.168	6115.4	1.8	3876	1.968
101	Residence #2	Control	2	4	1	3	0	4	8	0.39	6718.4	0.775	4048.2	1.165
102	Residence #2	Control	3	3	0	3	0	5	8	0.277	5598.6	0.988	3789.8	1.265
103	Residence #2	Control	4	5	0	5	0	0	5	0.481	6718.4	N/A	N/A	0.481
104	Residence #2	Control	5	4	4	0	0	3	7	0.336	5684.8	0.567	3703.7	0.903
105	Residence #2	Control	6	3	1	2	0	13	16	0.277	6029.3	2.793	3876	3.07
106	Residence #2	Control	7	3	1	2	0	2	5	0.286	4995.7	0.34	3703.7	0.626
107	Residence #2	Control	8	0	0	0	0	5	5	N/A	N/A	0.998	3703.7	0.998
108	Residence #2	Control	9	2	2	0	0	6	8	0.227	8010.4	1.279	3703.7	1.506
109	Residence #2	Control	10	4	0	3	1	4	8	0.363	5943.2	0.821	3703.7	1.184
110	Residence #2	Control	11	0	0	0	0	9	9	N/A	N/A	1.619	3703.7	1.619
111	Residence #2	Control	12	3	1	2	0	5	8	0.258	4651.2	0.97	3876	1.228
112	Residence #2	Control	13	3	2	0	1	16	19	0.245	5254.1	3.364	3531.4	3.609
113	Residence #2	Control	14	6	6	0	0	4	10	0.676	8268.8	0.812	3617.6	1.488
114	Residence #2	Control	15	2	0	2	0	2	4	0.2	6804.5	0.376	3703.7	0.576
115	Residence #2	Control	16	0	0	0	0	13	13	N/A	N/A	2.516	3617.6	2.516
116	Residence #2	Control	17	2	1	1	0	7	9	0.213	7924.2	1.551	3703.7	1.764
117	Residence #2	Control	18	0	0	0	0	4	4	N/A	N/A	1.256	3789.8	1.256
118	Residence #2	Control	19	2	1	0	1	2	4	0.19	6460	0.376	3359.2	0.566
119	Residence #2	Control	20	0	0	0	0	5	5	N/A	N/A	1.07	3445.3	1.07
120	Residence #2	Noise	1	4	0	3	1	8	12	0.313	5512.5	1.483	3703.7	1.796
121	Residence #2	Noise	2	2	0	2	0	3	5	0.149	4823.4	0.599	3617.6	0.748
122	Residence #2	Noise	3	4	3	1	0	6	10	0.415	6546.1	1.253	3789.8	1.668
123	Residence #2	Noise	4	4	2	1	1	3	7	0.406	6115.4	0.625	3703.7	1.031
124	Residence #2	Noise	5	3	0	2	1	3	6	0.248	6373.8	0.555	3962.1	0.803
125	Residence #2	Noise	6	2	1	1	0	6	8	0.175	6546.1	1.286	4134.4	1.461
126	Residence #2	Noise	7	4	0	3	1	8	12	0.313	5598.6	1.791	3531.4	2.104
127	Residence #2	Noise	8	4	4	0	0	8	12	0.342	6115.4	1.63	3531.4	1.972
128	Residence #2	Noise	9	4	4	0	0	12	16	0.318	5426.4	2.632	3359.2	2.95
129	Residence #2	Noise	10	2	2	0	0	5	7	0.181	7149	1.066	3531.4	1.247
130	Residence #2	Noise	11	3	1	2	0	5	8	0.286	6201.6	1.055	3617.6	1.341
131	Residence #2	Noise	12	3	1	2	0	2	5	0.248	4995.7	0.38	3531.4	0.628
132	Residence #2	Noise	13	2	0	0	2	2	4	0.137	5426.4	0.301	3445.3	0.438
133	Residence #2	Noise	14	2	1	1	0	8	10	0.175	5512.5	1.741	3531.4	1.916
134	Residence #2	Noise	15	2	2	0	0	5	7	0.146	7838.1	1.046	3531.4	1.192
135	Residence #2	Noise	16	3	3	0	0	9	12	0.266	5943.2	1.934	3531.4	2.2
136	Residence #2	Noise	17	0	0	0	0	12	12	N/A	N/A	2.621	3531.4	2.621
137	Residence #2	Noise	18	3	2	0	1	8	11	0.21	4909.6	1.724	3617.6	1.934
138	Residence #2	Noise	19	0	0	0	0	4	4	N/A	N/A	0.757	3703.7	0.757
139	Residence #2	Noise	20	3	3	0	0	2	5	0.327	6632.2	0.391	3531.4	0.718
140	Library	Noise	1	2	0	2	0	2	4	0.147	6976.8	0.307	4048.2	0.454
141	Library	Noise	2	2	0	2	0	2	4	0.151	6804.5	0.294	4048.2	0.445
142	Library	Noise	3	4	2	2	0	2	6	0.38	6029.3	0.376	3789.8	0.756
143	Library	Noise	4	3	3	0	0	0	3	0.323	7924.2	N/A	N/A	0.323
144	Library	Noise	5	5	3	1	1	4	9	0.474	7321.3	0.826	3789.8	1.3
145	Library	Noise	6	5	4	1	0	5	10	0.491	7235.2	1.063	3876	1.554
146	Library	Noise	7	9	5	2	2	5	14	0.843	7665.8	1.018	3703.7	1.861
147	Library	Noise	8	4	0	0	4	4	8	0.364	5512.5	0.818	3876	1.182
148	Library	Noise	9	12	2	10	0	0	12	1.031	6460	N/A	N/A	1.031
149	Library	Noise	10	3	3	0	0	2	5	0.335	8010.4	0.389	3531.4	0.724
150	Library	Noise	11	3	2	1	0	3	6	0.331	6373.8	0.593	3531.4	0.924
151	Library	Noise	12	5	2	2	1	2	7	0.487	6804.5	0.393	3445.3	0.88
152	Library	Noise	13	5	3	1	1	2	7	0.483	6632.2	0.389	3617.6	0.872
153	Library	Noise	14	5	4	1	0	2	7	0.609	6804.5	0.384	3876	0.993
154	Library	Noise	15	4	1	1	2	2	6	0.363	6804.5	0.405	3703.7	0.768
155	Library	Noise	16	14	10	4	0	2	16	1.448	6718.4	0.384	3531.4	1.832
156	Library	Noise	17	4	1	1	2	1	5	0.368	5857	0.192	3359.2	0.56
157	Library	Noise	18	6	4	2	0	0	6	0.646	7752	N/A	N/A	0.646
158	Library	Noise	19	3	1	2	0	2	5	0.327	6804.5	0.367	3359.2	0.694
159	Library	Noise	20	13	8	5	0	3	16	1.396	6804.5	0.622	3445.3	2.018
160	Marina	Control	1	2	0	2	0	0	2	0.123	6029.3	N/A	N/A	0.123
161	Marina	Control	2	4	1	2	1	4	8	0.381	6115.4	0.731	3876	1.112
162	Marina	Control	3	7	7	0	0	3	10	0.682	7838.1	0.483	3186.9	1.165
163	Marina	Control	4	10	10	0	0	3	13	0.82	8182.6	0.485	3359.2	1.305
164	Marina	Control	5	4	4	0	0	4	8	0.292	7407.4	0.664	3617.6	0.956
165	Marina	Control	6	7	7	0	0	4	11	0.68	8096.5	0.744	3617.6	1.424
166	Marina	Control	7	8	6	2	0	4	12	0.766	7493.6	0.703	3617.6	1.469
167	Marina	Control	8	5	5	0	0	5	10	0.4	7838.1	0.926	3617.6	1.326
168	Marina	Control	9	7	7	0	0	5	12	0.634	6890.6	0.937	3617.6	1.571
169	Marina	Control	10	9	7	2	0	3	12	0.818	7493.6	0.512	3617.6	1.33
170	Marina	Control	11	0	0	0	0	3	3	N/A	N/A	0.556	3445.3	0.556
171	Marina	Control	12	5	3	2	0	6	11	0.379	7149	1.231	3445.3	1.61
172	Marina	Control	13	3	1	0	2	0	3	0.312	5426.4	N/A	N/A	0.312
173	Marina	Control	14	5	4	1	0	6	11	0.411	7149	1.156	3617.6	1.567
174	Marina	Control	15	6	5	1	0	3	9	0.487	7665.8	0.509	3617.6	0.996
175	Marina	Control	16	5	5	0	0	6	11	0.48	7665.8	1.184	3617.6	1.664
176	Marina	Control	17	11	11	0	0	4	15	0.918	7579.7	0.742	3617.6	1.66
177	Marina	Control	18	5	5	0	0	4	9	0.485	7062.9	0.742	3617.6	1.227
178	Marina	Control	19	8	6	2	0	4	12	0.612	7062.9	0.719	3617.6	1.331
179	Marina	Control	20	7	7	0	0	7	14	0.589	7924.2	1.431	3617.6	2.02
180	Marina	Noise	1	2	0	0	2	0	2	0.18	5684.8	N/A	N/A	0.18
181	Marina	Noise	2	1	0	1	0	4	5	0.1	6890.6	0.754	3789.8	0.854
182	Marina	Noise	3	1	1	0	0	5	6	0.08	7838.1	1.003	3617.6	1.083
183	Marina	Noise	4	6	1	5	0	7	13	0.437	6029.3	1.422	3100.8	1.859
184	Marina	Noise	5	1	1	0	0	6	7	0.077	7838.1	1.21	3445.3	1.287
185	Marina	Noise	6	6	5	1	0	3	9	0.588	6718.4	0.517	3445.3	1.105
186	Marina	Noise	7	2	1	1	0	5	7	0.2	5943.2	0.971	3531.4	1.171
187	Marina	Noise	8	2	1	0	1	8	10	0.297	6029.3	1.667	3617.6	1.964
188	Marina	Noise	9	3	2	1	0	0	3	0.396	7149	N/A	N/A	0.396
189	Marina	Noise	10	2	2	0	0	5	7	0.23	8010.4	0.957	3445.3	1.187
190	Marina	Noise	11	2	2	0	0	5	7	0.287	7838.1	1.017	3273	1.304
191	Marina	Noise	12	3	0	0	0	0	3	0.339	7407.4	N/A	N/A	0.339
192	Marina	Noise	13	1	1	0	0	4	5	0.105	7493.6	0.719	3531.4	0.824
193	Marina	Noise	14	6	5	1	0	5	11	0.472	7407.4	0.941	3531.4	1.413
194	Marina	Noise	15	2	2	0	0	5	7	0.218	7407.4	0.965	3531.4	1.183
195	Marina	Noise	16	0	0	0	0	7	7	N/A	N/A	1.425	3531.4	1.425
196	Marina	Noise	17	1	1	0	0	4	5	0.089	7235.2	0.767	3617.6	0.856
197	Marina	Noise	18	3	2	1	0	3	6	0.23	7493.6	0.484	3703.7	0.714
198	Residence #3	Control	1	2	0	0	2	4	6	0.162	5426.4	0.788	3789.8	0.95
199	Residence #3	Noise	1	4	1	2	1	6	10	0.332	5857	1.013	3789.8	1.345
200	Residence #3	Noise	2	4	0	4	0	3	7	0.313	5512.5	0.467	3703.7	0.78
201	Residence #3	Noise	3	5	5	0	0	0	5	0.445	7579.7	N/A	N/A	0.445
202	Residence #3	Noise	4	3	1	0	2	11	14	0.234	5857	2.049	3617.6	2.283
203	Residence #3	Noise	5	9	2	4	3	4	13	0.825	5340.2	0.782	3617.6	1.607
204	Residence #3	Noise	6	8	2	3	3	3	11	0.725	5684.8	0.571	3789.8	1.296
205	Residence #3	Noise	7	7	0	0	7	16	23	0.608	5684.8	3.278	3617.6	3.886
206	Residence #3	Noise	8	13	0	0	13	8	21	1.333	6976.8	1.676	4048.2	3.009
207	Residence #3	Noise	9	5	1	3	1	11	16	0.43	6460	2.204	3617.6	2.634
208	Residence #3	Noise	10	6	2	3	1	10	16	0.66	6201.6	2.134	3789.8	2.794
209	Residence #3	Noise	11	0	0	0	0	6	6	N/A	N/A	1.216	3703.7	1.216
210	Residence #3	Noise	12	9	3	4	2	8	17	0.933	6804.5	1.618	3617.6	2.551
211	Residence #3	Noise	13	4	1	3	0	1	5	0.35	5684.8	0.144	3789.8	0.494
212	Residence #3	Noise	14	7	1	6	0	3	10	0.663	6632.2	0.608	3703.7	1.271
213	Residence #3	Noise	15	3	1	2	0	5	8	0.286	7493.6	0.936	3789.8	1.222
214	Residence #3	Noise	16	4	1	3	0	10	14	0.365	6373.8	1.996	3703.7	2.361
215	Residence #3	Noise	17	5	2	3	0	6	11	0.473	6890.6	1.243	3273	1.716
216	Residence #3	Noise	18	4	1	2	1	8	12	0.365	6632.2	1.603	3703.7	1.968
217	Residence #3	Noise	19	7	2	4	1	5	12	0.632	6718.4	0.979	3703.7	1.611
218	Residence #3	Noise	20	3	0	3	0	6	9	0.273	6029.3	1.142	4048.2	1.415
219	Wetland	Control	1	4	2	2	0	7	11	0.382	7149	1.492	3876	1.874
220	Wetland	Control	2	2	2	0	0	5	7	0.187	7062.9	1.047	3789.8	1.234
221	Wetland	Control	3	2	1	1	0	6	8	0.157	5770.9	1.185	3789.8	1.342
222	Wetland	Control	4	2	1	1	0	4	6	0.196	6976.8	0.81	3876	1.006
223	Wetland	Control	5	2	1	1	0	4	6	0.212	6976.8	0.755	3876	0.967
224	Wetland	Control	6	0	0	0	0	6	6	N/A	N/A	1.206	3962.1	1.206
225	Wetland	Control	7	2	1	1	0	6	8	0.15	5340.2	1.182	3789.8	1.332
226	Wetland	Control	8	0	0	0	0	4	4	N/A	N/A	0.743	3617.6	0.743
227	Wetland	Control	9	0	0	0	0	5	5	N/A	N/A	0.912	3703.7	0.912
228	Wetland	Control	10	0	0	0	0	5	5	N/A	N/A	0.927	3703.7	0.927
229	Wetland	Control	11	0	0	0	0	6	6	N/A	N/A	1.215	3789.8	1.215
230	Wetland	Control	12	0	0	0	0	5	5	N/A	N/A	0.844	3876	0.844
231	Wetland	Control	13	0	0	0	0	8	8	N/A	N/A	1.559	3962.1	1.559
232	Wetland	Control	14	0	0	0	0	6	6	N/A	N/A	1.099	3876	1.099
233	Wetland	Control	15	0	0	0	0	2	2	N/A	N/A	0.276	3962.1	0.276
234	Wetland	Control	16	0	0	0	0	3	3	N/A	N/A	0.528	3531.4	0.528
235	Wetland	Control	17	3	3	0	0	4	7	0.258	6718.4	0.816	3703.7	1.074
236	Wetland	Control	18	4	3	1	0	4	8	0.378	7235.2	0.777	3789.8	1.155
237	Wetland	Control	19	0	0	0	0	2	2	N/A	N/A	0.347	3962.1	0.347
238	Wetland	Control	20	0	3	0	0	2	2	0.279	7407.4	0.325	3962.1	0.604
239	Wetland	Noise	1	6	1	5	0	3	9	0.537	6804.5	0.524	3876	1.061
240	Wetland	Noise	2	5	1	3	1	2	7	0.455	6632.2	0.341	3359.2	0.796
241	Wetland	Noise	3	9	2	7	0	3	12	0.851	6632.2	0.537	3617.6	1.388
242	Wetland	Noise	4	4	1	3	0	3	7	0.341	6890.6	0.551	3789.8	0.892
243	Wetland	Noise	5	0	0	0	0	5	5	N/A	N/A	0.938	3876	0.938
244	Wetland	Noise	6	4	1	3	0	3	7	0.351	6546.1	0.56	3703.7	0.911
245	Wetland	Noise	7	2	1	1	0	6	8	0.196	6890.6	1.234	3876	1.43
246	Wetland	Noise	8	4	4	0	0	5	9	0.405	7321.3	1.047	3359.2	1.452
247	Wetland	Noise	9	0	0	0	0	6	6	N/A	N/A	1.188	3876	1.188
248	Wetland	Noise	10	4	4	0	0	3	7	0.396	7493.6	0.574	3703.7	0.97
249	Wetland	Noise	11	4	4	0	0	2	6	0.382	7493.6	0.36	3359.2	0.742
250	Wetland	Noise	12	3	1	2	0	3	6	0.287	6632.2	0.555	3789.8	0.842
251	Wetland	Noise	13	2	2	0	0	6	8	0.205	7752	1.188	3445.3	1.393
252	Wetland	Noise	14	3	1	2	0	3	6	0.314	7321.3	0.574	3703.7	0.888
253	Wetland	Noise	15	1	1	0	0	7	8	0.073	6632.2	1.357	3531.4	1.43
254	Wetland	Noise	16	3	2	1	0	3	6	0.291	7235.2	0.542	3359.2	0.833
255	Wetland	Noise	17	0	0	0	0	3	3	N/A	N/A	0.514	3617.6	0.514
256	Wetland	Noise	18	2	1	1	0	3	5	0.205	6718.4	0.569	3703.7	0.774
257	Wetland	Noise	19	0	0	0	0	4	4	N/A	N/A	0.774	3876	0.774
258	Wetland	Noise	20	0	0	0	0	6	6	N/A	N/A	1.134	3876	1.134

## Sheet: Traffic Noise Description
The traffic noise track was 2:30 minutes in length and assembled from the sources listed below that can be visiulized using Raven software.
It consisted of continuous low frequency traffic noise between 0-2000 kHz, approximately 30 intermittent instances of broadband traffic
noise associated with cars passing that ranged from 2000-12000 kHz, and occasional short, high frequency noises between 10000-12000 kHz
associated with horn beeps and car brakes. It was repeated on a continuous loop during noise trials through an iHome Portable Speaker at 50 decibels.
http://soundbible.com/641-Urban-Traffic.html#Urban%20Traffic%20Sound
http://soundbible.com/491-City-Traffic-And-Construction.html
https://www.amazon.com/Ambience-Traffic-Downtown-Background-Ambient/dp/B00GPQ5QKC
